# Supplementary material for: Testing for a facultative locomotor mode in the acquisition of archosaur bipedality
Source: R Soc Open Sci. 2019 Jul 17;6(7):190569. doi: 10.1098/rsos.190569 (PMC6689609; doi:10.1098/rsos.190569)
Supplement: Analysis code [file rsos190569supp2.r]

#### Testing for a facultative locomotor mode in the acquisition of archosaur bipedality ####
# Author: Luke R. Grinham
# Contact: 
# e: lg515@cam.ac.uk; 
# twitter: @LukeGrinham
# Version: March 2019

#### Pre-requisites ####

setwd("~/Dropbox/PhD/Data collection/Analysis") #set working directory

#load required packages
library("phangorn", lib.loc="/Library/Frameworks/R.framework/Versions/3.4/Resources/library")
library("ape", lib.loc="/Library/Frameworks/R.framework/Versions/3.4/Resources/library")
library("strap", lib.loc="/Library/Frameworks/R.framework/Versions/3.4/Resources/library")
library("phytools", lib.loc="/Library/Frameworks/R.framework/Versions/3.4/Resources/library")
library("phylotools", lib.loc="/Library/Frameworks/R.framework/Versions/3.4/Resources/library")
library("phylobase", lib.loc="/Library/Frameworks/R.framework/Versions/3.4/Resources/library")


#### Analysis and plots for Ezcurra matrix ####

agesEz<-read.delim(file="fadladsEz.txt") #read in first and last appearance based on paleobiodb.org
treeEz<-read.nexus(file="Ezbpd.txt") #read in matrix modified from Ezcurra 2016
ditreeEz<-multi2di(treeEz,random=TRUE) #randomly break polytomies
datedEz<-DatePhylo(ditreeEz,agesEz,rlen=1,method="equal",add.terminal=FALSE) #date tree using DatePhylo() using equal share dating
LdatedEz<-ladderize(datedEz, right= TRUE) #ladderize for clarity
geoscalePhylo(LdatedEz,cex.ts=0.6,cex.tip=0.6) #plot time calibrated tree if desired,  for visualisation

plot(datedEz)
nodelabels()
dataEz<-read.delim(file="matrixEz.txt")
charEz<-dataEz #create character matrix to modify
charEz<-charEz[match(datedEz$tip.label,charEz$Taxa),]#make sure char order matches tree order after break
missingEz<-which(is.na(charEz[,2])) #taxa missing diagnosis
culledEz<-drop.tip(datedEz,missingEz)#cull non-diagnosed taxa
LculledEz<-ladderize(culledEz, right=TRUE) #ladderize for clarity
culcharEz<-charEz[-missingEz,2]#reduced character matrix
acemodelEz<-ace(culcharEz,culledEz,type="discrete",model="ER") #perform maximum likelihood ancestral character reconstruction on discrete chars with ace()
co<-c("yellow","blue","red") #yellow quad, blue facbi, red bi - colour palette 
geoscalePhylo(LculledEz,cex.ts=0.6,cex.tip=0.6,x.lim=25,units=c("Period","Epoch"),boxes=c("Period")) #plot with geoscalePhylo
nodelabels(pch=19,pie=acemodelEz$lik.anc,piecol=co,cex=0.2) #add ACR likelihoods as pie charts on nodes

#legend
legend("topright",
       legend=c("Quadruped", "Facultative Biped", "Biped"),
       col=c("yellow","blue","red"),
       pch=19,
       bty="o",
       cex=0.5,
       inset=0.2)

tiplabels(pie=to.matrix(culcharEz,sort(unique(culcharEz))),
          piecol=c("yellow","blue","red"),cex=0.17)

# export figure using Rstudio gui


#### Analysis and plots for Nesbitt matrix ####

agesNes<-read.delim(file="fadladsNes.txt") #read in first and last appearance based on paleobiodb.org
treeNes<-read.nexus(file="Nesbpd.txt") #read in matrix modified from Nesbitt 2017
ditreeNes<-multi2di(treeNes,random=TRUE) #randomly break polytomies
datedNes<-DatePhylo(ditreeNes,agesNes,rlen=1,method="equal",add.terminal=FALSE) #date tree using DatePhylo() using equal share dating
LdatedNes<-ladderize(datedNes, right= TRUE) #ladderize for clarity
geoscalePhylo(LdatedNes,cex.ts=0.6,cex.tip=0.6) #plot time calibrated tree if desired,  for visualisation

plot(datedNes)
nodelabels()
dataNes<-read.delim(file="matrixNes.txt")
charNes<-dataNes #create character matrix to modify
charNes<-charNes[match(datedNes$tip.label,charNes$Taxa),]#make sure char order matches tree order after break
missingNes<-which(is.na(charNes[,2])) #taxa missing diagnosis
culledNes<-drop.tip(datedNes,missingNes)#cull non-diagnosed taxa
LculledNes<-ladderize(culledNes, right=TRUE) #ladderize for clarity
culcharNes<-charNes[-missingNes,2]#reduced character matrix
acemodelNes<-ace(culcharNes,culledNes,type="discrete",model="ER") #perform maximum likelihood ancestral character reconstruction on discrete chars with ace()
co<-c("yellow","blue","red") #yellow quad, blue facbi, red bi - colour palette 
geoscalePhylo(LculledNes,cex.ts=0.6,cex.tip=0.6,x.lim=25,units=c("Period","Epoch"),boxes=c("Period")) #plot with geoscalePhylo
nodelabels(pch=19,pie=acemodelNes$lik.anc,piecol=co,cex=0.2) #add ACR likelihoods as pie charts on nodes

#legend
legend("topright",
       legend=c("Quadruped", "Facultative Biped", "Biped"),
       col=c("yellow","blue","red"),
       pch=19,
       bty="o",
       cex=0.5,
       inset=0.2)

tiplabels(pie=to.matrix(culcharNes,sort(unique(culcharNes))),
          piecol=c("yellow","blue","red"),cex=0.17)

# export figure using Rstudio gui


#### SENSITIVITY Analysis and plots for Ezcurra matrix ####

agesEzSENS<-read.delim(file="fadladsEz.txt") #read in first and last appearance based on paleobiodb.org
treeEzSENS<-read.nexus(file="EzbpdSENS.txt") #read in matrix modified from Ezcurra 2016
ditreeEzSENS<-multi2di(treeEzSENS,random=TRUE) #randomly break polytomies
datedEzSENS<-DatePhylo(ditreeEzSENS,agesEzSENS,rlen=1,method="equal",add.terminal=FALSE) #date tree using DatePhylo() using equal share dating
LdatedEzSENS<-ladderize(datedEzSENS, right= TRUE) #ladderize for clarity
geoscalePhylo(LdatedEzSENS,cex.ts=0.6,cex.tip=0.6) #plot time calibrated tree if desired,  for visualisation

plot(datedEzSENS)
nodelabels()
dataEzSENS<-read.delim(file="matrixEzSENS.txt")
charEzSENS<-dataEzSENS #create character matrix to modify
charEzSENS<-charEzSENS[match(datedEzSENS$tip.label,charEzSENS$Taxa),]#make sure char order matches tree order after break
missingEzSENS<-which(is.na(charEzSENS[,2])) #taxa missing diagnosis
culledEzSENS<-drop.tip(datedEzSENS,missingEzSENS)#cull non-diagnosed taxa
LculledEzSENS<-ladderize(culledEzSENS, right=TRUE) #ladderize for clarity
culcharEzSENS<-charEzSENS[-missingEzSENS,2]#reduced character matrix
acemodelEzSENS<-ace(culcharEzSENS,culledEzSENS,type="discrete",model="ER") #perform maximum likelihood ancestral character reconstruction on discrete chars with ace()
co<-c("yellow","blue","red") #yellow quad, blue facbi, red bi - colour palette 
geoscalePhylo(LculledEzSENS,cex.ts=0.6,cex.tip=0.6,x.lim=25,units=c("Period","Epoch"),boxes=c("Period")) #plot with geoscalePhylo
nodelabels(pch=19,pie=acemodelEzSENS$lik.anc,piecol=co,cex=0.2) #add ACR likelihoods as pie charts on nodes

#legend
legend("topright",
       legend=c("Quadruped", "Facultative Biped", "Biped"),
       col=c("yellow","blue","red"),
       pch=19,
       bty="o",
       cex=0.5,
       inset=0.2)

tiplabels(pie=to.matrix(culcharEzSENS,sort(unique(culcharEzSENS))),
          piecol=c("yellow","blue","red"),cex=0.17)

# export figure using Rstudio gui


#### SENSITIVITY Analysis and plots for Nesbitt matrix ####

agesNesSENS<-read.delim(file="fadladsNes.txt") #read in first and last appearance based on paleobiodb.org
treeNesSENS<-read.nexus(file="NesbpdSENS.txt") #read in matrix modified from Nesbitt 2017
ditreeNesSENS<-multi2di(treeNesSENS,random=TRUE) #randomly break polytomies
datedNesSENS<-DatePhylo(ditreeNesSENS,agesNesSENS,rlen=1,method="equal",add.terminal=FALSE) #date tree using DatePhylo() using equal share dating
LdatedNesSENS<-ladderize(datedNesSENS, right= TRUE) #ladderize for clarity
geoscalePhylo(LdatedNesSENS,cex.ts=0.6,cex.tip=0.6) #plot time calibrated tree if desired,  for visualisation

plot(datedNesSENS)
nodelabels()
dataNesSENS<-read.delim(file="matrixNesSENS.txt")
charNesSENS<-dataNesSENS #create character matrix to modify
charNesSENS<-charNesSENS[match(datedNesSENS$tip.label,charNesSENS$Taxa),]#make sure char order matches tree order after break
missingNesSENS<-which(is.na(charNesSENS[,2])) #taxa missing diagnosis
culledNesSENS<-drop.tip(datedNesSENS,missingNesSENS)#cull non-diagnosed taxa
LculledNesSENS<-ladderize(culledNesSENS, right=TRUE) #ladderize for clarity
culcharNesSENS<-charNesSENS[-missingNesSENS,2]#reduced character matrix
acemodelNesSENS<-ace(culcharNesSENS,culledNesSENS,type="discrete",model="ER") #perform maximum likelihood ancestral character reconstruction on discrete chars with ace()
co<-c("yellow","blue","red") #yellow quad, blue facbi, red bi - colour palette 
geoscalePhylo(LculledNesSENS,cex.ts=0.6,cex.tip=0.6,x.lim=25,units=c("Period","Epoch"),boxes=c("Period")) #plot with geoscalePhylo
nodelabels(pch=19,pie=acemodelNesSENS$lik.anc,piecol=co,cex=0.2) #add ACR likelihoods as pie charts on nodes

#legend
legend("topright",
       legend=c("Quadruped", "Facultative Biped", "Biped"),
       col=c("yellow","blue","red"),
       pch=19,
       bty="o",
       cex=0.5,
       inset=0.2)

tiplabels(pie=to.matrix(culcharNesSENS,sort(unique(culcharNesSENS))),
          piecol=c("yellow","blue","red"),cex=0.17)

# export figure using Rstudio gui
